# Supplementary material for: Combinations of Terminalia bellirica (Gaertn.) Roxb. and Terminalia chebula Retz. Extracts with Selected Antibiotics Against Antibiotic-Resistant Bacteria: Bioactivity and Phytochemistry
Source: Antibiotics (Basel). 2024 Oct 19;13(10):994. doi: 10.3390/antibiotics13100994 (PMC11504310; doi:10.3390/antibiotics13100994)
Supplement: Supplementary file 1 [file antibiotics-13-00994-s001.zip]

Archive with 1 entries (1 files):
- antibiotics-3241352-supplementary.pdf
